# Supplementary material for: The death burden of colorectal cancer attributable to modifiable risk factors, trend analysis from 1990 to 2019 and future predictions
Source: Cancer Med. 2024 Mar 28;13(7):e7136. doi: 10.1002/cam4.7136 (PMC10973881; doi:10.1002/cam4.7136)
Supplement: Supplementary file 2 — Table S1. [file CAM4-13-e7136-s002.xlsx]

## Sheet: Sheet1
	Table S1.The death cases, ASDR, PAFs of CRC attributable to all risk factors in 1990 and 2019, and their variations from 1990 to 2019
			1990				2019				1990-2019
			death number(n)	ASDRa	PAF		death number(n)	ASDRa	PAF		change of number	AAPC	change of PAF
	High SDI	Andorra	9.15445	18.3573	0.647097		21.4179	14.6739	0.636636		1.33961	-0.828	-0.0161663
		Australia	2840.95	14.7229	0.631692		4223	9.75374	0.627139		0.486475	-1.781	-0.00720704
		Austria	1935.6	16.0747	0.590765		1597.61	8.37649	0.613715		-0.17462	-2.66	0.0388475
		Belgium	2438.24	15.5747	0.609899		2714.1	10.8222	0.627544		0.113137	-1.392	0.0289313
		Bermuda	9.13683	15.3638	0.566023		15.6335	11.5121	0.612511		0.711042	-0.943	0.0821317
		Brunei Darussalam	14.0857	17.4095	0.558038		39.6756	16.9733	0.547445		1.81673	0.618	-0.0189832
		Canada	3809.47	11.8022	0.603283		6867.76	9.61552	0.59123		0.802811	-0.707	-0.0199787
		Czechia	2904.72	21.0416	0.625472		3079.56	14.1726	0.658365		0.0601941	-1.526	0.0525891
		C么te d'Ivoire	166.489	4.86233	0.541309		481.609	5.36637	0.566625		1.89275	0.092	0.0467669
		Denmark	1307.13	15.624	0.638864		1663.22	13.6401	0.628436		0.272422	-0.893	-0.0163223
		Estonia	216.389	10.5711	0.546413		304.095	10.7598	0.576113		0.405317	0.166	0.054353
		Finland	598.346	8.32718	0.569812		943.753	7.23189	0.584062		0.577269	-0.541	0.0250093
		France	12811.8	14.907	0.632381		16141.7	10.5066	0.63322		0.259909	-1.387	0.00132699
		Germany	20157.7	15.4736	0.6343		24160.2	11.6428	0.643364		0.198562	-1.409	0.0142896
		Guam	5.75929	9.23725	0.538845		14.9621	7.98203	0.564281		1.59791	-0.458	0.0472043
		Iceland	25.9883	8.88574	0.603348		43.227	7.33977	0.619488		0.663323	-0.813	0.0267519
		Ireland	637.103	15.7338	0.615241		865.127	11.3069	0.628241		0.357908	-1.308	0.0211295
		Japan	17577.2	10.6561	0.574282		35026.4	8.87853	0.549651		0.992718	-0.736	-0.0428889
		Kuwait	22.2495	4.20738	0.554733		135.977	6.31471	0.60905		5.11144	2.235	0.0979148
		Latvia	367.592	10.2561	0.571626		438.34	10.428	0.588036		0.192464	0.035	0.0287078
		Lithuania	433.264	9.62728	0.580785		608.281	10.0827	0.593934		0.403951	0.233	0.022641
		Luxembourg	89.7823	16.4331	0.611102		108.374	10.2442	0.639356		0.207075	-1.788	0.0462346
		Monaco	9.89949	13.2516	0.579369		15.2396	14.6792	0.600518		0.539432	0.464	0.0365022
		Netherlands	2846.74	14.0798	0.611206		4634.36	12.9675	0.596139		0.627953	-0.324	-0.0246515
		New Zealand	727.041	18.7421	0.637051		1073.93	13.1979	0.651846		0.47713	-1.333	0.0232238
		Norway	950.395	13.4017	0.589818		1202.38	11.7584	0.590938		0.265135	-0.435	0.00189738
		Puerto Rico	286.693	8.03498	0.588237		685.937	9.31218	0.604112		1.39259	0.423	0.0269866
		Qatar	6.09417	7.8632	0.53633		50.4153	10.5738	0.607259		7.27271	1.616	0.132248
		Republic of Korea	1818.5	6.73398	0.567639		7209.32	8.30601	0.600587		2.96444	0.355	0.0580446
		San Marino	4.73927	14.2784	0.60727		9.36592	13.0801	0.611876		0.976238	-0.103	0.0075846
		Singapore	258.033	12.8215	0.51423		561.945	7.51659	0.505907		1.1778	-2.138	-0.0161871
		Slovakia	874.726	14.6801	0.620152		1541.26	16.6002	0.633595		0.761998	0.366	0.0216767
		Slovenia	314.466	12.9414	0.598393		538.198	11.7756	0.589269		0.711467	-0.574	-0.0152465
		Sweden	1707.89	10.8778	0.598349		2209.04	9.73785	0.60972		0.293433	-0.5	0.0190041
		Switzerland	960.563	8.93033	0.634952		1426.61	7.58707	0.638561		0.485183	-0.808	0.00568481
		Taiwan (Province of China)	1271.3	8.44877	0.542678		5756.82	14.5065	0.554244		3.52831	1.939	0.021313
		United Arab Emirates	31.7516	10.7893	0.566264		276.388	11.2709	0.615018		7.70471	0.109	0.0860976
		United Kingdom	14417.4	15.6372	0.63968		15556.9	11.6411	0.642346		0.079032	-1.257	0.00416789
		United States of America	39490.8	12.1064	0.602194		52008.3	9.16191	0.618984		0.316974	-1.101	0.027881
	High middle SDI	American Samoa	1.99483	10.1362	0.617317		4.67119	10.7274	0.649612		1.34165	0.263	0.0523159
		Antigua and Barbuda	3.71538	6.67935	0.559015		8.90025	9.57166	0.591217		1.39552	1.141	0.0576044
		Argentina	4253.94	13.5483	0.645239		8084.37	14.7967	0.627343		0.900443	0.229	-0.027736
		Bahamas	14.5434	9.89524	0.570956		39.5817	10.7993	0.584656		1.72163	0.557	0.0239948
		Bahrain	11.1859	7.57275	0.587925		51.7847	7.29225	0.617485		3.62946	-0.294	0.050279
		Barbados	29.1648	9.68384	0.557883		68.6208	13.8798	0.581521		1.35287	1.175	0.0423704
		Belarus	1292.49	10.0087	0.575434		1615.76	10.0577	0.590926		0.250108	-0.764	0.0269216
		Bosnia and Herzegovina	289.177	7.59077	0.531897		778.043	13.0535	0.589948		1.69054	2.305	0.10914
		Bulgaria	1481.12	11.9801	0.625813		2333.4	16.0001	0.635465		0.575434	2.281	0.0154245
		Chile	743.18	8.03702	0.636901		2295	9.56542	0.651316		2.08808	0.892	0.0226333
		Cook Islands	0.563969	4.90839	0.583001		1.17318	4.87269	0.630988		1.08021	-0.107	0.0823103
		Cuba	912.714	8.99382	0.580923		2024.6	10.3655	0.581848		1.21822	0.409	0.00159192
		Dominica	4.89178	6.62683	0.54918		7.93536	8.72195	0.584695		0.622182	1.154	0.0646694
		Georgia	357.838	5.84939	0.531637		451.863	7.61074	0.577758		0.262759	1.942	0.0867536
		Greece	1267.58	8.38549	0.594512		2479.09	9.33762	0.619832		0.955766	-0.132	0.0425889
		Greenland	5.48955	17.436	0.592065		12.2555	19.1654	0.618975		1.23251	-0.057	0.0454515
		Hungary	2693.64	18.5627	0.609274		3580.33	18.1401	0.634174		0.329181	-0.262	0.0408675
		Israel	568.397	11.9848	0.548636		1114.38	9.20145	0.555051		0.960563	-1.677	0.0116922
		Italy	11334.5	12.6608	0.652918		15898.3	10.1604	0.639113		0.402649	-0.956	-0.021143
		Jordan	91.9326	7.63677	0.597139		477.441	8.42133	0.633164		4.19339	0.479	0.0603281
		Kazakhstan	1079.1	8.65303	0.573679		1283.78	7.85477	0.586121		0.189682	-0.148	0.0216891
		Lebanon	154.83	7.61857	0.564086		566.486	10.9135	0.622456		2.65875	1.834	0.103477
		Libya	117.762	6.62784	0.54488		367.641	7.5336	0.592428		2.1219	0.602	0.0872632
		Malaysia	788.34	9.50823	0.57613		2858.13	12.1002	0.590766		2.6255	0.257	0.0254037
		Malta	44.275	10.6156	0.628066		87.2818	9.00166	0.639754		0.971357	-0.51	0.01861
		Mauritius	30.9761	4.57301	0.552248		121.861	7.2475	0.567701		2.93404	1.578	0.0279818
		Montenegro	52.2453	8.61756	0.609758		107.433	10.9075	0.639222		1.05631	1.157	0.0483202
		Niue	0.172409	7.61367	0.594155		0.183374	8.58111	0.633222		0.0635983	0.36	0.0657531
		North Macedonia	166.091	9.21918	0.615867		429.557	13.7579	0.628979		1.58627	1.491	0.021291
		Northern Mariana Islands	1.71362	11.366	0.566154		4.978	11.1852	0.614373		1.90496	-0.033	0.0851695
		Oman	22.8197	4.0393	0.510186		71.7824	5.6489	0.538323		2.14563	1.602	0.0551512
		Palau	0.651946	7.63387	0.552253		1.39812	8.00225	0.585401		1.14454	0.123	0.0600236
		Poland	5445.37	12.6267	0.593154		10971.9	15.2789	0.617516		1.0149	0.517	0.0410723
		Portugal	1758.61	13.0135	0.592866		3245.27	12.648	0.625475		0.845365	-0.199	0.0550016
		Republic of Moldova	447.344	10.0897	0.560648		604.005	10.3443	0.587604		0.350203	0.827	0.0480812
		Romania	2019.38	7.24645	0.569069		4479.98	11.9672	0.591333		1.21849	1.555	0.0391234
		Russian Federation	17081	9.5413	0.575229		24609.6	10.4152	0.574635		0.440758	-0.061	-0.0010329
		Saint Kitts and Nevis	4.09287	11.1155	0.590566		6.54712	11.1406	0.607042		0.599641	0.149	0.0278989
		Saudi Arabia	193.893	3.6597	0.528549		952.684	5.80318	0.585097		3.91345	1.548	0.106988
		Serbia	1342.81	12.2703	0.590146		2520.97	15.8011	0.627342		0.87738	1.045	0.0630287
		Seychelles	4.96101	8.84824	0.535289		15.0185	14.772	0.58168		2.02731	1.403	0.0866663
		Spain	6512.75	11.9608	0.633222		12757.9	12.1664	0.63762		0.958909	0.064	0.0069454
		Sri Lanka	254.411	2.6665	0.532592		850.993	3.62061	0.563641		2.34496	1.46	0.0582994
		Trinidad and Tobago	73.3401	9.3414	0.603026		157.364	8.65443	0.622981		1.14567	-0.487	0.0330916
		Turkey	2494.08	7.27368	0.544849		6508.38	7.60735	0.581226		1.60953	0.517	0.0667657
		Ukraine	8300.6	11.599	0.542406		8132.41	10.6968	0.557665		-0.0202615	-1.067	0.0281325
		United States Virgin Islands	8.08701	10.6034	0.533845		27.2872	15.1355	0.574081		2.3742	1.575	0.0753701
		Uruguay	636.38	16.3187	0.595547		902.73	15.6627	0.594128		0.418539	-0.233	-0.00238265
	Middle SDI	Albania	88.985	4.58288	0.523687		217.651	5.12738	0.564809		1.44593	0.785	0.0785239
		Algeria	408.186	4.10515	0.548468		1369.88	4.70011	0.574704		2.35602	0.502	0.0478361
		Armenia	200.202	7.51702	0.538918		322.963	7.8604	0.55209		0.61319	0.085	0.0244407
		Azerbaijan	305.377	5.97859	0.564907		617.737	7.02256	0.581353		1.02287	1.074	0.0291132
		Botswana	27.6065	5.57842	0.515779		102.621	8.65293	0.544276		2.71727	1.217	0.0552507
		Brazil	5106.82	6.28287	0.612331		16428.8	7.07992	0.607289		2.21702	0.491	-0.00823465
		China	43144.3	5.60696	0.543857		149850	7.86215	0.57218		2.47322	1.492	0.0520795
		Colombia	843.176	5.20238	0.546086		2699.52	5.06301	0.525394		2.2016	-0.127	-0.037892
		Costa Rica	88.4165	5.25086	0.539353		418.835	8.18978	0.531734		3.73707	1.641	-0.0141271
		Cyprus	59.5808	8.1655	0.621033		168.992	9.02443	0.636946		1.83636	0.532	0.0256243
		Ecuador	190.148	3.8669	0.519097		897.734	6.3531	0.560069		3.72124	2.342	0.0789287
		Egypt	822.983	2.9554	0.530271		2573.72	4.26433	0.564809		2.12731	1.268	0.0651326
		Equatorial Guinea	6.35145	3.49094	0.528484		34.0038	8.08433	0.560071		4.35371	3.691	0.0597686
		Fiji	17.9819	5.74779	0.600741		46.9928	7.36473	0.630203		1.61334	0.983	0.0490436
		Gabon	43.5931	8.34521	0.581681		84.4727	8.89474	0.598109		0.937753	0.088	0.0282416
		Grenada	6.03056	7.94611	0.560863		11.8385	11.4001	0.592984		0.963084	1.314	0.0572696
		Guyana	26.9517	7.62385	0.591653		49.1091	8.50091	0.575203		0.822112	0.298	-0.0278026
		Indonesia	4240.15	4.71179	0.513508		16519.1	8.59224	0.546499		2.89586	2.106	0.0642453
		Iran (Islamic Republic of)	923.894	4.0639	0.554879		3760.09	5.50641	0.586256		3.06983	1.287	0.0565463
		Iraq	330.148	4.47154	0.609961		1131.21	5.35939	0.629563		2.42636	0.806	0.0321368
		Jamaica	105.928	5.828	0.547856		293.71	9.72332	0.586657		1.77275	1.974	0.0708227
		Mexico	1454.48	3.70743	0.559316		5897.55	5.18934	0.560574		3.05476	1.24	0.00224859
		Namibia	22.6721	3.42026	0.589445		66.5706	5.16101	0.590703		1.93623	1.582	0.00213441
		Nauru	0.359464	10.6238	0.575251		0.37488	10.2342	0.608		0.0428852	-0.317	0.0569288
		Panama	70.4666	4.87443	0.552813		246.771	5.91392	0.541979		2.50196	0.85	-0.0195981
		Paraguay	80.4733	3.81944	0.597702		384.505	7.20448	0.589539		3.77804	2.472	-0.0136579
		Peru	445.901	3.94112	0.497867		1492.18	4.64888	0.491653		2.34644	0.72	-0.0124821
		Philippines	2229.61	7.92043	0.592461		6799.85	9.08194	0.607417		2.04979	0.321	0.0252446
		Saint Lucia	6.12464	7.41579	0.612046		15.8188	7.58505	0.628489		1.58281	-0.281	0.0268651
		Saint Vincent and the Grenadines	4.89685	7.03479	0.593822		11.3077	8.7327	0.606924		1.30918	0.64	0.0220634
		Samoa	5.20066	6.34523	0.609233		8.54858	6.23484	0.617582		0.643748	-0.169	0.0137044
		South Africa	1226.83	6.30877	0.604094		2808.05	6.83246	0.610254		1.28887	0.292	0.0101979
		Suriname	18.1044	7.30162	0.587916		59.6743	10.3422	0.636305		2.29612	1.313	0.0823057
		Syrian Arab Republic	155.392	3.15417	0.54979		408.547	3.80165	0.596293		1.62914	0.489	0.0845828
		Thailand	2142.67	6.52765	0.599708		6302.47	6.29628	0.598286		1.94141	-0.687	-0.00237181
		Tokelau	0.0746694	5.67101	0.575583		0.0818277	6.53685	0.602877		0.0958655	0.519	0.0474201
		Tonga	1.77926	3.58303	0.589977		3.25712	4.21394	0.608244		0.830602	0.445	0.0309625
		Tunisia	190.818	4.30609	0.528135		640.119	5.4095	0.554378		2.3546	0.658	0.0496907
		Turkmenistan	78.6207	4.01332	0.538779		146.491	4.04924	0.576956		0.863257	-0.201	0.0708581
		Uzbekistan	403.618	3.50415	0.493514		865.585	5.43219	0.532267		1.14456	1.625	0.0785249
		Viet Nam	1940.86	5.03129	0.557433		9460.04	10.6682	0.608358		3.87415	2.947	0.0913553
	Low middle SDI	Angola	152.255	4.38673	0.535213		536.136	5.51479	0.563219		2.52131	0.891	0.0523281
		Bangladesh	1167.38	2.70203	0.56989		3416.41	2.822	0.567088		1.92656	0.03	-0.00491698
		Belize	3.30449	3.66233	0.517852		15.4217	5.8986	0.560318		3.6669	1.503	0.0820036
		Bhutan	5.35569	2.49175	0.528565		18.918	3.7063	0.526876		2.53232	1.369	-0.00319533
		Bolivia (Plurinational State of)	144.862	4.94822	0.556233		568.021	7.02006	0.57252		2.92111	1.155	0.0292814
		Cabo Verde	5.16067	2.19786	0.488294		23.8528	5.76526	0.504355		3.62203	2.657	0.0328927
		Cambodia	218.775	5.20317	0.561161		940.33	8.52934	0.602442		3.29817	1.789	0.0735645
		Cameroon	200.065	5.07993	0.549405		622.518	6.00678	0.55861		2.11157	0.609	0.0167549
		Comoros	8.03461	3.91423	0.492411		20.0166	4.37764	0.508199		1.49129	0.282	0.0320615
		Congo	64.0291	6.5969	0.554761		155.383	6.7399	0.584859		1.42675	0.017	0.0542533
		Democratic People's Republic of Korea	828.036	5.38738	0.504442		1910.02	6.0227	0.554821		1.30669	0.502	0.0998717
		Djibouti	5.79718	4.7775	0.515894		30.5531	5.87425	0.513817		4.27034	0.677	-0.00402552
		Dominican Republic	145.3	4.31093	0.561452		657.268	7.34372	0.589609		3.52351	2.525	0.0501487
		El Salvador	68.5054	2.35751	0.48465		273.558	4.49936	0.495505		2.99323	2.058	0.022398
		Eswatini	14.8135	5.78577	0.556825		39.8009	7.79434	0.572325		1.68679	1.114	0.0278365
		Ghana	181.314	3.30131	0.513124		675.234	4.73177	0.530433		2.72412	1.287	0.0337323
		Guatemala	81.5575	2.53172	0.485659		493.827	4.68611	0.511599		5.05495	2.003	0.0534114
		Honduras	47.6299	2.41079	0.499743		218.776	3.92479	0.507844		3.59325	1.788	0.0162112
		India	10382	2.72102	0.47259		38825.3	3.75665	0.490982		2.73969	0.96	0.0389168
		Kenya	177.941	2.3644	0.454159		731.528	3.67783	0.449798		3.11107	1.848	-0.00960267
		Kiribati	2.39309	6.87514	0.6228		4.29519	7.06352	0.646453		0.794834	-0.079	0.0379797
		Kyrgyzstan	176.165	5.8379	0.514246		179.879	4.2501	0.520085		0.0210819	-1.248	0.0113546
		Lao People's Democratic Republic	119.768	6.03003	0.582118		322.966	8.00868	0.592813		1.6966	0.819	0.0183732
		Lesotho	31.137	3.5074	0.538283		75.0991	6.59017	0.567298		1.4119	2.568	0.0539032
		Maldives	3.84503	5.11832	0.535147		12.6566	4.75583	0.537141		2.29167	-0.782	0.00372532
		Marshall Islands	0.962666	6.45155	0.57868		2.30912	7.68895	0.617966		1.39867	0.648	0.0678893
		Mauritania	37.2171	4.04424	0.466102		77.3227	4.1935	0.496849		1.07761	0.161	0.0659671
		Micronesia (Federated States of)	2.92252	6.80011	0.598534		5.11731	8.22435	0.630636		0.75099	0.574	0.0536344
		Mongolia	54.523	5.38293	0.613523		117.819	5.64112	0.610619		1.1609	-0.297	-0.0047329
		Morocco	458.529	3.59486	0.567908		1447.45	4.99403	0.583057		2.15672	1.061	0.0266753
		Myanmar	1158.8	5.32844	0.582387		3191.16	7.43007	0.572056		1.75385	1.273	-0.0177388
		Nicaragua	47.5103	3.32751	0.520672		226.298	5.73907	0.525799		3.76314	1.968	0.00984781
		Nigeria	1287.74	3.32644	0.518275		3321.82	4.54077	0.52067		1.57957	1.434	0.00462085
		Palestine	74.4144	9.105	0.605991		270.71	12.8521	0.645229		2.63787	1.341	0.0647515
		Sao Tome and Principe	3.10993	5.33151	0.540659		8.10275	8.89055	0.578133		1.60545	1.827	0.069312
		Sudan	262.875	2.98621	0.587384		775.262	4.46689	0.616448		1.94916	1.492	0.0494809
		Tajikistan	143.748	4.97086	0.551956		240.187	5.79385	0.560795		0.670893	1.137	0.0160135
		Timor-Leste	9.97356	3.91664	0.502848		51.4825	6.89538	0.553504		4.1619	2.346	0.100738
		Tuvalu	0.362672	5.82206	0.577355		0.619152	6.61623	0.607445		0.707195	0.292	0.0521166
		Vanuatu	2.58665	4.41526	0.564081		8.49374	5.43346	0.578275		2.28368	0.578	0.0251626
		Venezuela (Bolivarian Republic of)	445.828	4.8614	0.557173		1770.67	6.27024	0.554289		2.97164	0.487	-0.00517552
		Zambia	141.461	5.45869	0.513791		428.166	6.94801	0.541604		2.02675	0.782	0.0541324
		Zimbabwe	202.896	5.62899	0.560138		451.266	7.20789	0.552331		1.22413	0.823	-0.0139377
	Low SDI	Afghanistan	291.481	4.32667	0.542493		602.512	5.07648	0.576848		1.06707	0.749	0.0633283
		Benin	63.2068	3.39706	0.51948		173.596	4.05655	0.524641		1.74648	0.713	0.00993426
		Burkina Faso	119.451	3.09687	0.52407		314.297	3.94488	0.537676		1.63119	0.874	0.0259637
		Burundi	93.3465	4.19827	0.518449		156.973	3.75611	0.517776		0.681619	-0.578	-0.00129829
		Central African Republic	42.029	3.92476	0.519931		66.99	3.38586	0.521451		0.5939	-0.425	0.0029247
		Chad	75.2531	2.85941	0.531143		199.904	4.06332	0.541451		1.65642	1.379	0.0194082
		Croatia	837.705	13.5936	0.604191		1417.46	15.5042	0.614056		0.692082	0.747	0.0163275
		Democratic Republic of the Congo	486.945	3.60666	0.513923		1061.38	3.37117	0.531461		1.17967	-0.407	0.0341272
		Eritrea	29.1441	3.10773	0.469025		117.425	4.78919	0.474775		3.02911	1.217	0.01226
		Ethiopia	691.544	3.65878	0.49216		1396.29	3.628	0.488963		1.01908	-0.169	-0.00649627
		Gambia	8.03792	2.55982	0.537566		31.4686	3.5708	0.539188		2.91501	0.975	0.00301732
		Guinea	87.504	2.87027	0.496048		191.967	3.80646	0.51901		1.19381	1.035	0.0462894
		Guinea-Bissau	17.6065	4.67837	0.54148		31.2577	4.90281	0.533164		0.775348	0.178	-0.0153575
		Haiti	168.922	5.71196	0.560802		388.418	6.20546	0.578608		1.2994	0.437	0.0317512
		Liberia	39.2356	3.82284	0.560283		69.92	3.92566	0.582674		0.782056	0.597	0.039965
		Madagascar	156.902	3.28942	0.472104		341.159	3.45529	0.477314		1.17434	0.076	0.0110359
		Malawi	80.6464	2.37496	0.48889		208.332	3.17794	0.518807		1.58327	1.161	0.0611948
		Mali	118.67	3.17588	0.477691		284.705	3.72553	0.462811		1.39913	0.493	-0.0311503
		Mozambique	134.022	2.62731	0.504311		428.638	4.49254	0.514993		2.19826	2.28	0.021181
		Nepal	164.431	1.97918	0.524662		590.796	2.98987	0.54476		2.59298	1.494	0.0383059
		Niger	60.7099	2.51728	0.452027		165.023	2.56115	0.441732		1.71822	0.062	-0.022775
		Pakistan	1703.14	3.16329	0.573891		4767.8	4.75675	0.553689		1.79943	1.389	-0.035202
		Papua New Guinea	58.1955	3.54127	0.549504		179.555	4.29547	0.563804		2.08537	0.616	0.0260231
		Rwanda	126.274	4.65489	0.522688		250.439	4.66324	0.521674		0.983294	-0.416	-0.00193934
		Senegal	121.423	4.17218	0.542253		310.531	4.68396	0.530468		1.55742	0.528	-0.0217332
		Sierra Leone	64.4643	3.58356	0.579699		124.589	3.89693	0.554018		0.93268	0.482	-0.0443005
		Solomon Islands	6.18005	4.71825	0.538433		17.5054	5.98621	0.557715		1.83257	0.706	0.0358114
		Somalia	62.267	2.69321	0.494697		156.73	2.58794	0.504547		1.51707	0.034	0.0199102
		South Sudan	103.515	4.74205	0.455135		160.814	4.74398	0.464603		0.553538	0.046	0.0208031
		Togo	41.5968	3.79092	0.529227		130.205	4.20377	0.528919		2.13016	0.286	-0.000582876
		Uganda	200.938	3.39439	0.497151		783.951	6.02196	0.515996		2.90146	2.013	0.0379065
		United Republic of Tanzania	417.706	4.21362	0.528796		1166.6	5.15362	0.535299		1.79288	0.758	0.0122966
		Yemen	144.675	3.22197	0.579435		501.167	4.08628	0.601334		2.4641	1.142	0.0377951
	ASDR: age-standardized death rate, AAPC: average annual percentage change, PAF: Population Attributable Fraction, aPer 100,000 population, GBD: Global Disease Burden, SDI: Socio-demographic Index, UI: uncertainty interval
