# Supplementary material for: The death burden of colorectal cancer attributable to modifiable risk factors, trend analysis from 1990 to 2019 and future predictions
Source: Cancer Med. 2024 Mar 28;13(7):e7136. doi: 10.1002/cam4.7136 (PMC10973881; doi:10.1002/cam4.7136)
Supplement: Supplementary file 3 — Table S2. [file CAM4-13-e7136-s001.xlsx]

## Sheet: Sheet1
	Table S2. ASDR attributable to risk factor classifications in CRC in 1990 and 2019, and their variations from 1990 to 2019
		Alcohol use				Dietary risks				Low physical activity				Metabolic risks				Smoking
		ASDR in 1990 Per 100,000 population	ASDR in 2019 Per 100,000 population	change of ASDR 100%		ASDR in 1990 Per 100,000 population	ASDR in 2019 Per 100,000 population	change of ASDR 100%		ASDR in 1990 Per 100,000 population	ASDR in 2019 Per 100,000 population	change of ASDR 100%		ASDR in 1990 Per 100,000 population	ASDR in 2019 Per 100,000 population	change of ASDR 100%		ASDR in 1990 Per 100,000 population	ASDR in 2019 Per 100,000 population	change of ASDR 100%
High SDI	Switzerland	2.70541	2.00695	-0.258174		4.61664	3.97816	-0.1383		1.06898	0.978478	-0.0846633		1.97802	2.03492	0.0287656		2.21717	1.71912	-0.224632
	Norway	2.09905	2.14014	0.0195752		7.54703	6.61384	-0.12365		1.65672	1.61513	-0.0251048		2.99087	3.37607	0.128793		3.68071	2.05301	-0.442225
	Monaco	2.01226	2.2476	0.116954		6.83036	7.36307	0.0779918		1.99089	2.31568	0.163141		3.27222	4.74257	0.44934		3.79985	3.52738	-0.0717059
	Germany	4.69694	3.36274	-0.284057		7.78422	5.59228	-0.281588		1.29016	1.09757	-0.149275		4.01347	3.93569	-0.0193797		3.99126	2.63159	-0.340661
	Luxembourg	4.62091	2.56873	-0.444107		8.74297	5.07069	-0.420027		1.83935	1.1997	-0.347757		3.05666	3.37793	0.105105		4.36049	2.3583	-0.459166
	Andorra	5.148	3.7217	-0.277058		8.89924	7.09467	-0.202778		2.07856	1.90417	-0.0838987		4.51071	4.52437	0.00302769		5.46674	3.64139	-0.3339
	Denmark	4.37192	3.37713	-0.227539		7.68114	6.7979	-0.114989		1.57518	1.61117	0.022851		2.50491	3.40607	0.359756		5.81441	3.91046	-0.327454
	San Marino	3.05037	2.8867	-0.0536562		7.33595	6.60254	-0.0999746		1.99978	1.90415	-0.0478207		3.45451	4.1111	0.190069		3.83622	2.68682	-0.29962
	Netherlands	3.62333	3.23926	-0.106		6.75465	6.50162	-0.0374597		0.741285	0.846397	0.141796		2.83809	3.36508	0.185687		5.40665	3.70855	-0.314075
	United Arab Emirates	0.626055	0.270854	-0.567365		5.28578	5.10864	-0.0335123		2.55397	2.47433	-0.0311825		4.3115	6.0208	0.396452		1.69341	1.80097	0.0635162
	Republic of Korea	1.51821	1.85326	0.220682		3.87771	4.73613	0.221372		0.708405	0.957371	0.351446		1.12324	1.91967	0.709043		1.69051	1.76789	0.0457691
	Canada	2.26474	1.89542	-0.163073		6.37576	4.93696	-0.225667		1.08645	1.08201	-0.00408427		2.46522	2.93233	0.189481		3.83433	2.20401	-0.42519
	Sweden	2.66245	2.42676	-0.0885236		5.74132	4.98458	-0.131806		1.09123	0.926747	-0.15073		2.31695	2.77144	0.19616		2.95242	2.26338	-0.233382
	Japan	2.05647	1.62442	-0.210093		5.91156	5.23603	-0.114273		1.12777	0.992666	-0.1198		1.73496	1.67272	-0.0358694		3.31355	2.06716	-0.376151
	Iceland	1.14428	1.47577	0.289696		5.20318	3.87532	-0.2552		1.17118	1.02917	-0.121259		1.94528	2.25402	0.158711		2.52855	1.56619	-0.380597
	Taiwan (Province of China)	1.52797	1.86381	0.219794		5.06801	8.81833	0.74		0.651535	1.4842	1.278		1.70721	3.97937	1.33092		2.01526	2.6697	0.324741
	Ireland	3.46432	2.44951	-0.292933		7.73321	5.44835	-0.295461		2.47636	1.91637	-0.226133		2.88615	3.41707	0.183955		5.21284	2.69268	-0.483453
	Singapore	0.664618	0.428509	-0.355256		7.97678	4.4537	-0.441667		1.50317	1.03472	-0.311644		3.08054	2.25473	-0.268071		2.8019	1.20429	-0.570189
	United States of America	1.8713	1.6178	-0.135464		6.48413	4.72279	-0.271639		1.11093	0.591757	-0.46733		3.40474	3.55147	0.0430957		3.58329	2.11598	-0.409486
	Finland	1.57579	1.41595	-0.101435		4.3908	3.55662	-0.189983		0.965342	0.912168	-0.0550833		2.13164	2.39965	0.125726		2.03857	1.52107	-0.253855
	Belgium	4.28862	2.78112	-0.351512		7.8599	5.50397	-0.299741		2.13134	1.5329	-0.280781		3.10804	2.93033	-0.0571771		4.11371	2.51911	-0.387631
	Kuwait	6.50441e-05	0.0101354	154.82		2.18501	2.82264	0.291821		0.93557	1.36372	0.457638		1.62213	3.21622	0.982709		0.815988	1.23749	0.516555
	Austria	4.42909	2.1147	-0.522543		8.57539	4.10714	-0.521056		1.72468	0.95564	-0.445903		3.18427	2.4056	-0.244534		3.83879	2.09551	-0.454123
	United Kingdom	2.84909	2.27284	-0.202259		8.0327	5.58152	-0.305151		1.98822	1.64488	-0.172687		3.79877	4.10338	0.0801873		5.36471	2.96545	-0.44723
	Lithuania	1.7905	2.47161	0.380406		5.9076	5.31642	-0.10007		0.86985	1.12126	0.289029		2.04962	2.83685	0.384086		2.17379	2.14794	-0.011889
	Cyprus	1.51959	1.72898	0.137791		4.63442	4.94045	0.0660348		0.826957	1.0341	0.250493		2.26952	2.78158	0.225628		1.96777	2.16782	0.101661
	New Zealand	4.84185	2.91132	-0.398717		10.3989	7.80487	-0.249451		1.78081	1.69859	-0.0461706		3.5529	3.57288	0.00562311		5.53558	2.57031	-0.535674
	Slovenia	3.19614	2.09305	-0.345132		6.89091	5.93303	-0.139007		0.731008	0.83152	0.137498		3.62517	4.30629	0.187888		3.19037	2.85899	-0.103868
	Australia	3.78293	2.32154	-0.386311		8.11539	5.35287	-0.340405		1.68304	1.41493	-0.159301		3.17523	2.94964	-0.0710472		3.76338	1.54145	-0.590409
	Estonia	1.97266	2.56413	0.29983		5.96918	5.25033	-0.120426		0.583856	0.822601	0.408912		2.42034	3.35055	0.38433		2.86737	2.71489	-0.0531772
	France	4.36822	2.79653	-0.359801		8.23771	5.76065	-0.300698		2.19231	1.64003	-0.251915		2.50122	2.36402	-0.0548528		3.61084	2.27554	-0.369802
	Qatar	0.11324	0.10254	-0.0944861		3.94997	4.37578	0.107801		1.75085	2.20061	0.25688		3.54193	6.40494	0.808322		0.882396	1.32494	0.501529
	Czechia	5.82762	3.73487	-0.35911		9.92883	6.16963	-0.378614		1.20386	1.02474	-0.148787		6.43159	5.97404	-0.0711411		6.2252	3.62694	-0.417378
	Brunei Darussalam	0.788032	0.160399	-0.796456		9.65495	9.54093	-0.0118094		1.8718	2.08145	0.112004		6.10473	7.11244	0.165071		4.5829	3.02635	-0.339644
	Latvia	1.61474	2.18822	0.355151		6.16119	5.42321	-0.11978		0.878094	1.13074	0.287726		2.24916	3.10732	0.381545		2.65867	2.45963	-0.0748645
	Puerto Rico	0.977059	1.04066	0.0650923		4.37534	4.61285	0.0542834		1.26596	1.41048	0.114164		2.79066	4.09467	0.467278		1.33874	1.46496	0.0942838
	Bermuda	2.58862	1.67063	-0.354623		8.11599	6.3023	-0.223471		2.6597	1.9792	-0.255855		4.43911	3.97372	-0.10484		2.61519	1.87368	-0.283539
	Guam	0.332408	0.522277	0.571191		5.54069	4.39213	-0.207297		0.954027	0.773197	-0.189543		2.99167	3.17076	0.059862		1.90026	1.53903	-0.190099
	Slovakia	3.75188	3.80023	0.0128879		8.03139	9.2088	0.146601		0.785494	1.0599	0.349336		3.81221	5.44148	0.427383		4.0624	3.80408	-0.0635876
High-middle SDI	Russian Federation	1.62725	2.02844	0.24654		6.33772	5.75624	-0.0917491		0.542144	0.728904	0.344484		1.94336	2.97019	0.52838		1.94908	2.51617	0.290957
	Saudi Arabia	0.048215	0.0373053	-0.226273		2.20593	2.8787	0.304985		0.870385	1.39221	0.599538		1.15826	2.77058	1.39202		0.359128	0.680386	0.894551
	Israel	0.548814	0.656837	0.19683		6.569	4.8427	-0.262795		1.75706	1.46624	-0.165516		3.00628	3.05576	0.0164591		3.60158	2.03097	-0.43609
	Poland	2.14534	3.00759	0.401921		6.69629	7.45595	0.113444		1.03009	1.22825	0.192367		3.45204	5.47425	0.585802		3.88717	4.22119	0.0859272
	Italy	3.1118	2.04896	-0.341552		7.08184	5.65069	-0.202087		1.69129	1.31711	-0.221242		2.84387	3.02052	0.0621159		3.2621	2.24721	-0.311114
	Malta	1.61947	1.59918	-0.0125332		6.04985	4.84379	-0.199354		2.00666	1.73784	-0.133963		2.4928	2.74518	0.101242		2.52463	1.76699	-0.300099
	United States Virgin Islands	1.18401	1.90125	0.605768		6.3489	7.63556	0.202658		1.1843	1.62607	0.373028		3.33448	6.68651	1.00526		1.41664	2.01873	0.42501
	Bahamas	1.58715	1.11474	-0.297645		5.83501	6.25592	0.0721339		1.42144	1.69192	0.190282		2.86341	3.94089	0.376291		1.33768	1.31104	-0.0199162
	Croatia	3.09883	3.43599	0.108803		6.67303	7.06476	0.0587032		0.732242	0.919689	0.25599		3.70432	5.84368	0.57753		4.48313	4.37701	-0.0236697
	Greece	1.7949	1.74568	-0.0274225		4.73666	5.09626	0.0759193		0.655098	0.770677	0.176431		1.86966	2.66467	0.425212		2.30592	2.7667	0.199827
	Hungary	4.60653	4.04036	-0.122905		9.64777	9.34761	-0.0311113		0.893369	0.867797	-0.028624		5.33046	6.56828	0.232217		5.11175	4.78291	-0.0643292
	Montenegro	2.17554	2.25454	0.0363126		3.8995	4.70829	0.20741		0.488071	0.650761	0.333335		2.7393	4.2385	0.547295		2.69388	3.61852	0.343239
	Oman	0.024792	0.0401212	0.618309		2.6655	2.90267	0.088978		0.794571	1.27373	0.603044		0.94721	2.51628	1.65651		0.571995	0.5629	-0.0159005
	Northern Mariana Islands	0.400078	0.497257	0.242903		6.41854	6.19922	-0.0341699		1.39102	1.34858	-0.0305138		4.1733	4.74928	0.138016		2.56674	2.24469	-0.125471
	Serbia	2.30417	2.87592	0.248133		6.4521	7.67948	0.190229		0.647381	0.871297	0.345881		3.6211	6.03063	0.665414		3.52379	4.62695	0.313059
	Spain	2.60819	2.31196	-0.113578		6.57335	6.42995	-0.021815		1.43589	1.59706	0.112248		3.13851	3.95146	0.259021		3.0887	3.0663	-0.00725308
	Bulgaria	2.63626	3.72189	0.411806		6.50411	8.6818	0.334818		0.554062	0.787062	0.420532		3.24378	5.04117	0.554102		3.6901	4.36596	0.183155
	Cook Islands	0.139597	0.601128	3.30618		3.0501	2.58023	-0.154051		0.575859	0.647563	0.124516		1.64121	2.09191	0.27461		0.989432	0.81832	-0.172939
	Greenland	2.4855	2.8327	0.13969		9.59781	9.77667	0.0186353		1.43382	1.77626	0.238829		3.35032	5.62218	0.678099		6.32173	6.262	-0.00944696
	Romania	1.71977	2.9628	0.72279		3.71433	5.64404	0.519533		0.432602	0.845999	0.955607		1.75084	3.94766	1.25473		2.08919	3.10497	0.486205
	Chile	1.5463	1.79951	0.163747		5.28845	5.86079	0.108224		0.44662	0.710381	0.590569		1.8061	3.07509	0.702617		1.73701	1.80728	0.0404546
	Trinidad and Tobago	1.01114	1.13453	0.122026		5.22393	4.39445	-0.158785		1.51032	1.48801	-0.0147727		3.17437	3.59505	0.132527		1.74688	1.37199	-0.214606
	Bahrain	0.412719	0.154836	-0.62484		3.96211	3.42646	-0.135193		1.42485	1.42594	0.000770494		2.98296	3.8667	0.296261		1.58019	1.19541	-0.243499
	Turkey	0.253504	0.262362	0.034943		3.99778	3.87125	-0.0316499		1.10581	1.3024	0.17778		1.95873	2.83059	0.445117		2.17281	1.93717	-0.108448
	Saint Kitts and Nevis	0.918388	0.708485	-0.228556		7.49978	6.93509	-0.075295		1.60318	1.72845	0.0781423		3.26609	4.19105	0.283199		1.02206	1.17967	0.154208
	Belarus	2.13157	2.34383	0.0995808		6.19578	5.67471	-0.0841005		0.546129	0.663784	0.215434		1.97011	2.59677	0.318081		2.39096	2.46678	0.0317117
	North Macedonia	2.02285	2.38613	0.179585		5.01987	6.76565	0.347774		0.44314	0.764368	0.724891		2.48779	5.32226	1.13935		2.74617	3.98162	0.449884
	Antigua and Barbuda	0.330778	0.874715	1.64442		4.54791	5.79883	0.275052		0.99459	1.58945	0.598096		1.74206	3.28537	0.885914		0.791271	1.10586	0.39757
	Portugal	3.30534	2.94792	-0.108134		6.88775	6.5939	-0.0426634		1.93697	1.91464	-0.0115288		3.06955	4.08625	0.33122		2.53147	2.26797	-0.104087
	Barbados	1.12495	1.89996	0.688921		5.68251	7.54466	0.327697		1.66832	2.55052	0.528792		2.99541	5.13698	0.71495		1.08043	1.31908	0.220879
	Palau	0.18187	0.229369	0.261171		5.04914	4.85274	-0.038899		1.08164	1.21896	0.126958		2.30208	3.20949	0.394172		1.00875	0.887095	-0.120597
	Malaysia	0.424394	0.391273	-0.0780428		6.73595	7.83938	0.163812		1.14715	1.68737	0.470925		1.94314	3.83584	0.97404		1.92711	2.15911	0.120385
	Ukraine	1.87184	2.14131	0.143958		6.98839	5.72945	-0.180147		0.489812	0.424582	-0.133174		2.76323	3.10992	0.125464		2.91179	2.84039	-0.0245216
	Jordan	0.0730451	0.103453	0.416294		4.91756	4.85699	-0.0123156		1.00036	1.28423	0.283762		2.29605	3.47832	0.514912		1.89889	1.9549	0.0294967
	Dominica	0.818809	1.11679	0.363921		3.80997	4.43453	0.163928		0.966137	1.36165	0.409371		1.99607	3.66324	0.835222		0.98655	1.09645	0.111396
	Seychelles	0.827136	2.02196	1.44453		5.80901	8.13558	0.400511		0.700902	1.23693	0.764776		2.01596	5.59706	1.77637		1.85371	2.85056	0.537757
	Kazakhstan	1.31645	0.934686	-0.289995		5.56846	4.58674	-0.176299		0.577253	0.669881	0.160464		2.07758	2.76151	0.329193		1.70737	1.4627	-0.143304
	Bosnia and Herzegovina	0.913217	2.0365	1.23003		4.45114	5.75759	0.293508		0.398843	0.787812	0.975246		1.87608	5.08566	1.7108		2.07008	4.17652	1.01756
	American Samoa	0.255878	0.201961	-0.210715		5.72192	5.87175	0.0261847		1.32206	1.44329	0.0916978		4.24779	5.23718	0.232919		2.17106	1.98852	-0.0840761
	Niue	0.559079	0.651967	0.166145		4.83306	4.93423	0.0209331		0.855838	1.03421	0.208415		2.46558	3.76264	0.526068		1.29294	1.30111	0.0063222
	Libya	0.0113812	0.0523861	3.60285		4.00666	4.27546	0.0670889		1.27125	1.39863	0.100206		2.0357	3.20863	0.576178		1.23863	1.17303	-0.0529625
	Argentina	3.45597	3.18864	-0.0773541		8.54442	8.93133	0.0452823		0.157847	0.213487	0.352494		2.56676	4.25659	0.658348		3.82039	3.61844	-0.0528633
	Lebanon	0.336321	0.27319	-0.187711		4.26464	5.49772	0.289139		1.41805	2.05428	0.448666		2.11098	4.16424	0.972661		1.94146	3.11974	0.606904
	Mauritius	0.498316	0.795071	0.595516		2.95164	3.78207	0.281346		0.469354	0.845323	0.801034		1.10609	3.0013	1.71343		0.888956	1.22194	0.374583
	Georgia	0.588181	1.06137	0.804493		3.7733	4.43173	0.174498		0.29058	0.420018	0.445445		1.46881	2.54759	0.734457		1.30225	1.71327	0.31562
	Uruguay	3.04552	3.0395	-0.00197596		10.913	9.19311	-0.157601		0.867992	1.20974	0.393721		2.41714	4.10078	0.696544		4.10112	3.63813	-0.112893
	Republic of Moldova	2.81777	2.48424	-0.118369		5.63463	5.37194	-0.0466201		0.507923	0.571997	0.12615		2.24383	3.20113	0.426638		2.13305	2.49791	0.171047
	Sri Lanka	0.152757	0.381277	1.49597		1.88643	2.25418	0.194947		0.145125	0.208568	0.437163		0.570833	1.33116	1.33195		0.567404	0.501238	-0.116612
Middle SDI	Armenia	0.543109	0.666878	0.227889		5.10314	4.60918	-0.0967937		0.364664	0.542276	0.487058		1.54816	2.65668	0.716029		1.83201	1.71217	-0.0654155
	Thailand	0.861332	0.979985	0.137755		4.60247	4.07071	-0.115538		0.408201	0.503795	0.234183		0.900768	1.54737	0.717837		1.75371	1.30451	-0.256141
	China	0.661581	1.24278	0.878499		3.83856	4.76122	0.240367		0.471073	0.578593	0.228245		0.825789	1.63536	0.980364		1.30281	2.11696	0.624919
	Panama	0.499444	0.753287	0.508252		3.46047	3.66135	0.0580487		0.113024	0.19027	0.683455		1.12764	2.17888	0.932238		0.874547	0.692303	-0.208387
	Equatorial Guinea	0.303867	1.37495	3.52483		2.70089	4.93329	0.826546		0.262734	0.879577	2.34779		0.539853	2.60781	3.8306		0.368733	0.724471	0.964755
	Jamaica	0.434345	0.923243	1.1256		3.4463	5.13574	0.490221		1.00813	1.62825	0.615122		1.5332	3.705	1.41651		1.07839	1.66051	0.539803
	Azerbaijan	0.94556	0.981909	0.0384417		4.14788	4.24292	0.022911		0.258207	0.437634	0.694901		1.16229	2.2262	0.915352		1.15432	1.43582	0.243869
	Albania	0.271629	0.652847	1.40345		3.04326	3.00685	-0.0119648		0.258059	0.32945	0.276644		0.982605	1.46819	0.494178		1.17952	1.29344	0.0965864
	Costa Rica	0.627458	0.850567	0.355577		3.19122	4.63055	0.451028		0.15807	0.3309	1.09337		1.55753	3.23236	1.07531		1.19706	1.3997	0.169282
	South Africa	1.00993	1.0044	-0.00547071		3.77799	4.11967	0.090439		0.695179	0.761603	0.0955495		1.56854	2.31734	0.477381		1.47102	0.984347	-0.330839
	Tunisia	0.0734594	0.164992	1.24603		2.81829	2.98475	0.0590642		0.350217	0.508691	0.452504		1.18682	2.24212	0.889176		0.988869	1.16927	0.182434
	Iraq	0.116227	0.0619529	-0.466966		2.8105	3.32147	0.181809		0.777273	0.942324	0.212346		1.32755	1.9813	0.492448		1.01935	1.05916	0.0390495
	Iran (Islamic Republic of)	0.0144431	0.0723049	4.0062		2.88938	3.5086	0.214311		0.638271	0.876131	0.372663		0.84125	1.87177	1.22498		0.714213	0.86179	0.206628
	Saint Lucia	1.11295	1.07946	-0.0300977		4.53496	4.28439	-0.0552533		1.01282	1.12677	0.112504		2.26968	2.91562	0.284594		1.04408	1.01555	-0.0273236
	Turkmenistan	0.25884	0.434076	0.677006		2.87134	2.68499	-0.0648993		0.187069	0.292277	0.562396		0.825437	1.25776	0.523756		0.851216	0.565305	-0.335886
	Grenada	1.08737	1.63066	0.499639		4.99475	6.30075	0.261474		1.07423	1.6927	0.57573		2.00151	4.18969	1.09326		1.08068	1.4681	0.358505
	Cuba	0.792741	1.01804	0.284208		5.03603	5.09104	0.0109251		1.36316	1.82775	0.340826		2.35825	3.51229	0.489359		2.44297	2.58049	0.056293
	Fiji	0.26052	0.395384	0.517671		3.60449	4.27131	0.184996		0.582547	0.854565	0.466947		1.86626	3.31222	0.774791		1.36727	1.18484	-0.13343
	Indonesia	0.0430925	0.0870641	1.0204		3.65752	6.00334	0.641367		0.394235	0.816754	1.07174		0.565894	1.81717	2.21115		0.951427	2.01976	1.12287
	Egypt	0.0254711	0.0399906	0.570038		1.96621	2.29291	0.166158		0.530642	0.784387	0.478185		0.677245	1.62708	1.40249		0.516663	0.904441	0.750543
	Gabon	1.82897	1.72991	-0.0541598		5.87172	5.65344	-0.0371746		0.57085	0.735357	0.288178		1.61848	2.81362	0.738437		0.714183	0.78687	0.101776
	Algeria	0.0368519	0.0766175	1.07907		2.67212	2.54135	-0.0489405		0.764782	0.933913	0.221148		0.996197	1.85591	0.862998		0.815007	0.854453	0.0483992
	Mexico	0.389272	0.683825	0.756678		2.01629	2.73632	0.357104		0.284449	0.430508	0.513481		1.35473	2.19013	0.616656		0.849334	0.7665	-0.0975288
	Peru	0.446071	0.551154	0.235574		2.86661	2.86902	0.000842422		0.252647	0.434092	0.718173		0.820957	1.52367	0.855963		0.358153	0.37686	0.0522311
	Samoa	0.315633	0.314517	-0.00353739		4.01697	3.71756	-0.0745373		0.764768	0.785237	0.0267652		1.88106	2.25924	0.201049		1.47316	1.3473	-0.0854366
	Brazil	0.52251	0.797039	0.525405		3.52628	3.77573	0.0707393		1.23721	1.49602	0.209185		1.42816	2.17015	0.519541		1.89143	1.47109	-0.222234
	Ecuador	0.17809	0.420103	1.35893		2.67472	4.09215	0.529934		0.262482	0.538861	1.05295		1.00081	2.28078	1.27894		0.666876	0.79679	0.194808
	Paraguay	0.656139	1.18705	0.809145		2.3766	4.07958	0.716557		0.21887	0.54924	1.50943		0.763707	2.18469	1.86063		1.11521	1.76191	0.579896
	Suriname	0.828086	1.13634	0.372244		4.52156	6.03366	0.334421		1.0044	1.4914	0.484857		1.91797	3.72632	0.942847		1.42034	1.93316	0.361054
	Tonga	0.0628885	0.117795	0.873076		2.37974	2.64386	0.110983		0.430585	0.540058	0.254242		0.97721	1.49958	0.534551		0.789623	0.784161	-0.00691768
	Botswana	0.674245	1.04621	0.551673		3.65552	5.03568	0.377555		0.454154	0.799093	0.759519		1.10044	2.86658	1.60494		1.08689	1.47419	0.35634
	Colombia	0.500132	0.458302	-0.0836375		3.35672	3.07704	-0.0833181		0.28813	0.358382	0.243823		1.42435	1.80117	0.264552		1.04142	0.664335	-0.362087
	Uzbekistan	0.263001	0.344272	0.309015		2.59071	3.62903	0.400787		0.162248	0.41163	1.53705		0.696144	1.68763	1.42425		0.487785	0.674988	0.383782
	Saint Vincent and the Grenadines	0.614412	1.18337	0.926016		4.77829	4.93255	0.0322845		0.979557	1.32767	0.355378		1.91862	3.28898	0.71424		0.818819	1.05376	0.286929
	Tokelau	0.243413	0.371307	0.52542		3.89963	4.07336	0.0445503		0.634717	0.78975	0.244256		1.38897	2.33197	0.678916		1.03858	1.07392	0.0340264
	Philippines	1.00058	1.32727	0.326504		5.65477	6.23691	0.102946		0.200679	0.219327	0.092928		1.28006	1.902	0.485865		2.06409	2.23397	0.082301
	Syrian Arab Republic	0.0648442	0.0460846	-0.289303		1.95232	2.24485	0.149839		0.567019	0.705307	0.243887		0.800907	1.34995	0.685526		0.740083	0.767881	0.0375603
	Guyana	1.15911	1.12299	-0.0311568		4.84104	4.57914	-0.0540997		0.992357	1.27714	0.28698		2.02109	3.26303	0.614491		1.09267	1.08552	-0.00654307
	Nauru	0.825489	0.931358	0.12825		6.50282	6.08976	-0.0635197		1.08181	1.07804	-0.00349308		3.03423	3.5669	0.175555		2.52024	2.18135	-0.13447
	Viet Nam	0.106526	1.95175	17.3218		3.98564	7.22282	0.812214		0.20571	0.444592	1.16126		0.574729	2.15845	2.7556		1.1468	2.40748	1.09931
	Namibia	0.319285	0.72582	1.27327		2.41979	3.36304	0.389808		0.354009	0.609199	0.720861		0.655071	1.33623	1.03983		0.652507	0.745524	0.142553
Low-middle SDI	Venezuela (Bolivarian Republic of)	0.655165	0.718386	0.096496		3.01161	3.88366	0.289563		0.130686	0.199011	0.522821		1.32199	2.22451	0.6827		1.1626	0.991024	-0.147582
	Mongolia	0.361887	0.680896	0.881516		4.3789	4.16674	-0.0484497		0.248892	0.330123	0.326372		0.731453	1.08834	0.487908		0.911485	0.998453	0.0954134
	Belize	0.341546	0.663944	0.943941		2.1956	3.13653	0.42855		0.592959	0.954354	0.609478		0.866724	2.10355	1.42701		0.645983	0.954579	0.477716
	Kyrgyzstan	0.543156	0.417805	-0.230782		3.97395	2.7008	-0.320373		0.286428	0.302811	0.0571972		1.12826	1.07759	-0.0449123		1.31222	0.84809	-0.353696
	Dominican Republic	0.370973	0.780417	1.10371		2.89587	4.34094	0.499008		0.705117	1.3013	0.845509		0.658196	1.85994	1.82582		0.906912	1.56569	0.726394
	Tuvalu	0.208085	0.259908	0.249044		4.06443	4.25682	0.047334		0.597965	0.717557	0.199999		1.31929	2.25333	0.707985		1.19289	1.21654	0.0198257
	Palestine	0.154714	0.311426	1.01292		6.48552	8.56384	0.320456		1.44121	2.06233	0.430967		2.0815	4.34718	1.08848		1.68613	2.27183	0.34736
	Micronesia (Federated States of)	0.365166	0.31583	-0.135105		4.49602	5.12157	0.139134		0.822882	1.0483	0.273935		1.64204	2.87773	0.752533		1.58428	1.72576	0.0893004
	Eswatini	0.741391	0.998851	0.347267		3.88671	4.88543	0.256956		0.466195	0.726224	0.557769		1.58798	2.85711	0.799212		0.686093	0.622137	-0.093218
	El Salvador	0.163782	0.381924	1.3319		1.67252	2.70148	0.615212		0.069171	0.173528	1.50867		0.584674	1.76333	2.01592		0.329942	0.512198	0.552387
	Congo	0.807023	0.919728	0.139656		4.87944	4.70409	-0.0359357		0.542007	0.62077	0.145317		1.26173	1.76876	0.401851		0.664822	0.639307	-0.0383782
	Bolivia (Plurinational State of)	0.375337	0.584867	0.558246		3.73085	4.94147	0.324487		0.244706	0.486768	0.989193		0.989599	2.15618	1.17884		0.753507	0.720579	-0.0436991
	India	0.126297	0.257885	1.04189		1.90955	2.4069	0.260453		0.277506	0.383687	0.382629		0.442115	1.03327	1.3371		0.537285	0.564602	0.0508432
	Maldives	0.0464523	0.12815	1.76		3.69573	3.04022	-0.177369		0.540971	0.604385	0.117222		0.773674	1.23682	0.598633		1.30234	1.05972	-0.186294
	Democratic People's Republic of Korea	0.627904	0.670894	0.0684664		3.94166	4.27878	0.0855279		0.378701	0.38036	0.00437896		0.64914	0.923755	0.423044		0.919709	1.29012	0.402742
	Ghana	0.39096	0.655766	0.677324		2.5421	3.14772	0.238237		0.214869	0.362711	0.688058		0.521258	1.46184	1.80445		0.271161	0.297314	0.0964461
	Morocco	0.0594189	0.0488232	-0.178322		2.55617	3.14011	0.228444		0.618651	0.924112	0.493752		0.7585	1.75893	1.31896		0.555409	0.654695	0.178761
	Marshall Islands	0.274051	0.373873	0.364243		4.32868	4.79336	0.107349		0.767472	0.919782	0.198456		1.96483	3.12347	0.589687		0.994188	1.06228	0.0684863
	Tajikistan	0.555402	0.329393	-0.406928		3.76885	4.40926	0.16992		0.186412	0.340906	0.828772		0.63812	1.31042	1.05356		0.984393	0.716498	-0.272142
	Kiribati	0.225834	0.184126	-0.184684		4.55857	4.41995	-0.0304074		0.583234	0.675437	0.15809		1.74951	2.31717	0.324467		2.0679	2.14119	0.0354427
	Guatemala	0.152821	0.229171	0.4996		1.86936	3.1903	0.706629		0.0299191	0.0625123	1.08938		0.568951	1.68348	1.95891		0.378641	0.516685	0.364576
	Cabo Verde	0.257448	0.764299	1.96875		1.58858	3.46094	1.17864		0.151319	0.482889	2.19121		0.40019	1.97472	3.93447		0.22447	0.486701	1.16822
	Myanmar	0.0714991	0.560346	6.83712		3.97326	5.092	0.281566		0.28014	0.460109	0.642423		0.687157	1.75775	1.558		1.66425	1.66679	0.00152657
	Nicaragua	0.200876	0.4256	1.11872		2.37228	3.6597	0.542694		0.09276	0.217176	1.34126		0.868285	2.14347	1.46862		0.539818	0.696533	0.29031
	Nigeria	0.364135	0.586786	0.611453		2.59994	3.30103	0.269657		0.256409	0.385443	0.503233		0.506399	1.03007	1.03412		0.206446	0.220633	0.0687239
	Sudan	0.0488703	0.00285638	-0.941552		2.12698	2.87329	0.350874		0.688419	1.01369	0.472488		0.515523	1.46499	1.84177		0.430344	0.63116	0.466639
	Timor-Leste	0.122633	0.54424	3.43795		3.02237	4.89804	0.620596		0.257849	0.430365	0.669058		0.453527	1.4031	2.09376		0.813461	1.40907	0.732194
	Kenya	0.372718	0.497649	0.335191		1.69334	2.45146	0.447706		0.057619	0.0947442	0.644322		0.378393	0.926693	1.44902		0.296117	0.429518	0.450498
	Lesotho	0.328871	0.690145	1.09853		2.5317	4.43388	0.751347		0.202427	0.412616	1.03835		0.644165	1.82469	1.83265		0.600162	1.02705	0.711293
	Zambia	0.618089	0.85562	0.3843		4.0952	5.01531	0.22468		0.273942	0.37093	0.354045		0.860303	1.51343	0.759181		0.714441	0.839492	0.175034
	Sao Tome and Principe	0.622335	1.37374	1.20739		4.00534	6.00003	0.49801		0.336709	0.590937	0.755039		1.06203	2.64066	1.48642		0.446219	0.834204	0.869493
	Honduras	0.155438	0.259408	0.668886		1.66448	2.43153	0.460837		0.0613214	0.128767	1.09986		0.616659	1.45833	1.3649		0.453895	0.594793	0.310422
	Mauritania	0.00329632	1.9287e-05	-0.994149		2.70402	2.58814	-0.0428527		0.853163	0.91171	0.0686231		0.790584	1.23715	0.564861		0.499072	0.441527	-0.115304
	Cameroon	0.702915	0.893032	0.270471		3.66142	3.96779	0.083676		0.3759	0.50485	0.343044		1.02955	1.79996	0.748301		0.534016	0.506108	-0.0522611
	Lao People's Democratic Republic	0.52095	0.958167	0.839268		4.48343	5.41292	0.207316		0.254863	0.403021	0.581322		0.803281	1.96659	1.4482		1.5273	1.76559	0.15602
	Vanuatu	0.176081	0.193675	0.0999184		3.19362	3.75738	0.176528		0.289738	0.375988	0.297685		1.01869	1.79774	0.764756		0.850119	0.778706	-0.0840034
	Bangladesh	0.0056733	0.0240645	3.24172		2.07675	2.10934	0.0156956		0.214276	0.252481	0.178295		0.297299	0.521208	0.753145		0.732568	0.589954	-0.194677
	Zimbabwe	0.530393	0.535647	0.00990529		3.95471	5.1188	0.294355		0.198529	0.27036	0.361815		1.10394	1.87463	0.698124		1.28185	1.16493	-0.0912096
	Angola	0.335404	1.02451	2.05457		3.3618	3.72493	0.108017		0.318111	0.458824	0.442338		0.664134	1.20194	0.809788		0.62701	0.656475	0.0469932
	Cambodia	0.132469	1.14612	7.65199		4.04522	5.85622	0.447688		0.258735	0.429159	0.658678		0.495116	1.78698	2.60922		1.41248	2.06042	0.458726
	Djibouti	0.204388	0.099613	-0.512628		3.89767	4.41439	0.132573		0.119665	0.165774	0.385324		0.579318	1.2194	1.10488		0.768005	1.14327	0.488628
	Bhutan	0.160747	0.104016	-0.352922		1.9044	2.57134	0.350216		0.327001	0.56024	0.713265		0.335449	0.933837	1.78384		0.279133	0.394594	0.413642
	Comoros	0.0414637	0.0792961	0.912423		3.16401	3.4951	0.104644		0.0740033	0.0892624	0.206196		0.586169	0.856136	0.460562		0.632955	0.57174	-0.0967122
Low SDI	Pakistan	0.0414082	0.0939357	1.26853		2.32052	3.28815	0.416991		0.357384	0.548133	0.533734		0.483198	1.26632	1.6207		0.777291	0.849224	0.092544
	Haiti	0.638987	0.678192	0.0613557		4.10973	4.26652	0.0381496		0.711603	0.818608	0.150372		1.11401	1.6957	0.522157		0.593848	0.510337	-0.140627
	Rwanda	1.0379	0.881637	-0.150558		3.25195	3.07183	-0.0553882		0.110802	0.126608	0.142656		0.590232	0.840256	0.423604		0.748009	0.920598	0.230731
	United Republic of Tanzania	0.762803	0.918023	0.203486		2.93101	3.42739	0.169355		0.107032	0.14119	0.319139		0.548039	1.04827	0.912763		0.869327	0.964489	0.109466
	Nepal	0.0174305	0.182627	9.47743		1.47356	1.99354	0.352875		0.162621	0.292423	0.798191		0.226641	0.661973	1.92079		0.526975	0.659386	0.251266
	Togo	0.381092	0.337652	-0.113988		2.89101	3.13672	0.0849887		0.256878	0.322796	0.256612		0.472228	0.831582	0.760977		0.572124	0.462294	-0.191968
	Yemen	0.079642	0.0410542	-0.484515		2.40876	2.96544	0.231107		0.508481	0.6429	0.264353		0.413045	0.846807	1.05016		0.619453	0.766321	0.237093
	Cote d'Ivoire	0.536165	0.719962	0.342798		3.62811	3.72736	0.0273559		0.346848	0.414864	0.1961		0.867609	1.34926	0.555145		0.560482	0.593949	0.0597111
	Solomon Islands	0.123325	0.203269	0.648234		3.19096	3.77891	0.184257		0.378876	0.540293	0.426043		0.968547	1.88249	0.943627		1.27778	1.34366	0.051562
	Uganda	0.684305	1.32519	0.936554		2.4348	4.03209	0.65603		0.0913774	0.16483	0.803838		0.530664	1.39005	1.61946		0.335635	0.532526	0.586622
	Gambia	0.132321	0.302958	1.28957		2.00151	2.57699	0.287526		0.164895	0.253672	0.538386		0.378542	0.869202	1.29619		0.381992	0.393047	0.0289422
	Eritrea	0.155297	0.254457	0.638521		2.59453	3.84989	0.48385		0.0887757	0.148354	0.671116		0.376914	0.908181	1.40952		0.277705	0.314377	0.132053
	Madagascar	0.26284	0.223628	-0.149185		2.56686	2.74078	0.0677573		0.0885839	0.0972967	0.0983564		0.431832	0.637749	0.476846		0.471285	0.286724	-0.391613
	Papua New Guinea	0.162567	0.149872	-0.0780904		2.52001	3.00723	0.19334		0.343201	0.423154	0.232961		0.726201	1.18126	0.626624		0.667133	0.660362	-0.01015
	Senegal	0.0642144	0.0525358	-0.181869		3.19087	3.35651	0.0519107		0.397576	0.481868	0.212014		0.857646	1.3816	0.610923		0.529649	0.447266	-0.155542
	Malawi	0.14572	0.263943	0.811306		1.84248	2.32842	0.263741		0.0789196	0.11194	0.418408		0.374884	0.73336	0.95623		0.340592	0.414049	0.215674
	Democratic Republic of the Congo	0.320997	0.232657	-0.275206		2.62912	2.5347	-0.0359145		0.307152	0.309684	0.0082423		0.735987	0.758123	0.0300765		0.387196	0.243577	-0.370922
	Liberia	0.46292	0.380215	-0.178659		2.79708	2.8571	0.0214563		0.293949	0.334801	0.138975		0.765893	1.067	0.393146		0.418499	0.305246	-0.270617
	South Sudan	0.0924604	0.0772491	-0.164517		3.67248	3.52935	-0.0389735		0.141272	0.152437	0.0790267		0.853329	1.19346	0.398597		0.684722	0.588656	-0.140299
	Guinea-Bissau	0.491898	0.45373	-0.0775947		3.72645	3.75558	0.00781734		0.287399	0.341243	0.187349		0.661227	1.05122	0.5898		0.394983	0.287152	-0.273
	Benin	0.22128	0.313819	0.4182		2.59094	2.86193	0.104591		0.237354	0.332614	0.401344		0.563749	1.11395	0.975975		0.449713	0.352323	-0.21656
	Sierra Leone	0.473801	0.430725	-0.090916		2.7486	2.95466	0.0749706		0.224333	0.280978	0.252502		0.341448	0.635098	0.860016		0.638557	0.469804	-0.264273
	Afghanistan	7.96272e-05	0.0104759	130.56		3.32956	3.62929	0.0900197		0.697494	0.80198	0.149802		0.853896	1.5537	0.819543		0.336001	0.481776	0.433854
	Ethiopia	0.281346	0.382495	0.359516		3.06745	2.89383	-0.0566023		0.0910815	0.100421	0.102539		0.465513	0.634374	0.362742		0.240936	0.179201	-0.25623
	Guinea	0.0820781	0.163107	0.987216		2.29821	2.82677	0.229989		0.169721	0.223422	0.316405		0.418291	0.831609	0.988112		0.349167	0.538337	0.541774
	Mozambique	0.064337	0.272899	3.24171		2.20013	3.5193	0.599589		0.0729939	0.12837	0.758633		0.342034	0.904047	1.64315		0.310771	0.464807	0.495655
	Burundi	0.967015	0.632562	-0.345862		2.93306	2.80391	-0.0440316		0.10065	0.0963414	-0.0428046		0.523048	0.60797	0.162359		0.653483	0.392859	-0.398823
	Central African Republic	0.472236	0.297975	-0.369013		2.92706	2.52096	-0.13874		0.308154	0.280263	-0.0905108		0.604565	0.695202	0.14992		0.429909	0.297868	-0.307136
	Mali	0.117871	0.169593	0.438804		2.60207	2.64133	0.0150876		0.173383	0.233029	0.344017		0.456322	0.930347	1.0388		0.264029	0.438144	0.659452
	Burkina Faso	0.503509	0.75334	0.496181		2.38156	2.82183	0.184867		0.117218	0.169374	0.444953		0.448314	0.871534	0.944024		0.236281	0.228498	-0.0329416
	Chad	0.117089	0.314492	1.68592		2.36469	3.15522	0.334303		0.152064	0.224126	0.473894		0.363322	0.800259	1.20262		0.31967	0.39356	0.231144
	Niger	0.0382579	0.0435806	0.139125		2.15514	2.01412	-0.0654331		0.192291	0.218664	0.13715		0.273564	0.494841	0.808867		0.122269	0.143381	0.17267
	Somalia	0	0	0		2.30222	2.22053	-0.0354838		0.067351	0.0651682	-0.0324094		0.329113	0.37785	0.148084		0.326951	0.248843	-0.238898
	ASDR: age standardized death rate
